# Supplementary material for: A versatile and low-cost open source pipetting robot for automation of toxicological and ecotoxicological bioassays
Source: PLoS One. 2017 Jun 16;12(6):e0179636. doi: 10.1371/journal.pone.0179636 (PMC5473567; doi:10.1371/journal.pone.0179636)
Supplement: S2 File — (ZIP) [file pone.0179636.s002.zip]

Archive with 79 entries (48 files):
- Steffens and Nuesser et al. Arduino sketches/sketch_oct04c/
- Steffens and Nuesser et al. Arduino sketches/sketch_oct04c/libraries/
- Steffens and Nuesser et al. Arduino sketches/sketch_oct04c/libraries/Adafruit_Motor_Shield_V2_Library-master/
- Steffens and Nuesser et al. Arduino sketches/sketch_oct04c/libraries/Adafruit_Motor_Shield_V2_Library-master/Adafruit_MotorShield.cpp
- Steffens and Nuesser et al. Arduino sketches/sketch_oct04c/libraries/Adafruit_Motor_Shield_V2_Library-master/Adafruit_MotorShield.h
- Steffens and Nuesser et al. Arduino sketches/sketch_oct04c/libraries/Adafruit_Motor_Shield_V2_Library-master/examples/
- Steffens and Nuesser et al. Arduino sketches/sketch_oct04c/libraries/Adafruit_Motor_Shield_V2_Library-master/examples/Accel_ConstantSpeed/
- Steffens and Nuesser et al. Arduino sketches/sketch_oct04c/libraries/Adafruit_Motor_Shield_V2_Library-master/examples/Accel_ConstantSpeed/Accel_ConstantSpeed.ino
- Steffens and Nuesser et al. Arduino sketches/sketch_oct04c/libraries/Adafruit_Motor_Shield_V2_Library-master/examples/Accel_MultiStepper/
- Steffens and Nuesser et al. Arduino sketches/sketch_oct04c/libraries/Adafruit_Motor_Shield_V2_Library-master/examples/Accel_MultiStepper/Accel_MultiStepper.ino
- Steffens and Nuesser et al. Arduino sketches/sketch_oct04c/libraries/Adafruit_Motor_Shield_V2_Library-master/examples/DCMotorTest/
- Steffens and Nuesser et al. Arduino sketches/sketch_oct04c/libraries/Adafruit_Motor_Shield_V2_Library-master/examples/DCMotorTest/DCMotorTest.ino
- Steffens and Nuesser et al. Arduino sketches/sketch_oct04c/libraries/Adafruit_Motor_Shield_V2_Library-master/examples/MotorParty/
- Steffens and Nuesser et al. Arduino sketches/sketch_oct04c/libraries/Adafruit_Motor_Shield_V2_Library-master/examples/MotorParty/MotorParty.ino
- Steffens and Nuesser et al. Arduino sketches/sketch_oct04c/libraries/Adafruit_Motor_Shield_V2_Library-master/examples/StackingTest/
- Steffens and Nuesser et al. Arduino sketches/sketch_oct04c/libraries/Adafruit_Motor_Shield_V2_Library-master/examples/StackingTest/StackingTest.ino
- Steffens and Nuesser et al. Arduino sketches/sketch_oct04c/libraries/Adafruit_Motor_Shield_V2_Library-master/examples/StepperTest/
- Steffens and Nuesser et al. Arduino sketches/sketch_oct04c/libraries/Adafruit_Motor_Shield_V2_Library-master/examples/StepperTest/StepperTest.ino
- Steffens and Nuesser et al. Arduino sketches/sketch_oct04c/libraries/Adafruit_Motor_Shield_V2_Library-master/keywords.txt
- Steffens and Nuesser et al. Arduino sketches/sketch_oct04c/libraries/Adafruit_Motor_Shield_V2_Library-master/license.txt
- Steffens and Nuesser et al. Arduino sketches/sketch_oct04c/libraries/Adafruit_Motor_Shield_V2_Library-master/README.txt
- Steffens and Nuesser et al. Arduino sketches/sketch_oct04c/libraries/Adafruit_Motor_Shield_V2_Library-master/utility/
- Steffens and Nuesser et al. Arduino sketches/sketch_oct04c/libraries/Adafruit_Motor_Shield_V2_Library-master/utility/Adafruit_PWMServoDriver.cpp
- Steffens and Nuesser et al. Arduino sketches/sketch_oct04c/libraries/Adafruit_Motor_Shield_V2_Library-master/utility/Adafruit_PWMServoDriver.h
- Steffens and Nuesser et al. Arduino sketches/sketch_oct04c/libraries/Adafruit_Motor_Shield_V2_Library-master/utility/license.txt
- Steffens and Nuesser et al. Arduino sketches/sketch_oct04c/libraries/Adafruit-RGB-LCD-Shield-Library-master/
- Steffens and Nuesser et al. Arduino sketches/sketch_oct04c/libraries/Adafruit-RGB-LCD-Shield-Library-master/Adafruit_MCP23017.cpp
- Steffens and Nuesser et al. Arduino sketches/sketch_oct04c/libraries/Adafruit-RGB-LCD-Shield-Library-master/Adafruit_MCP23017.h
- Steffens and Nuesser et al. Arduino sketches/sketch_oct04c/libraries/Adafruit-RGB-LCD-Shield-Library-master/Adafruit_RGBLCDShield.cpp
- Steffens and Nuesser et al. Arduino sketches/sketch_oct04c/libraries/Adafruit-RGB-LCD-Shield-Library-master/Adafruit_RGBLCDShield.h
- Steffens and Nuesser et al. Arduino sketches/sketch_oct04c/libraries/Adafruit-RGB-LCD-Shield-Library-master/examples/
- Steffens and Nuesser et al. Arduino sketches/sketch_oct04c/libraries/Adafruit-RGB-LCD-Shield-Library-master/examples/HelloWorld/
- Steffens and Nuesser et al. Arduino sketches/sketch_oct04c/libraries/Adafruit-RGB-LCD-Shield-Library-master/examples/HelloWorld/HelloWorld.pde
- Steffens and Nuesser et al. Arduino sketches/sketch_oct04c/libraries/Adafruit-RGB-LCD-Shield-Library-master/examples/Neuer Ordner/
- Steffens and Nuesser et al. Arduino sketches/sketch_oct04c/libraries/Adafruit-RGB-LCD-Shield-Library-master/keywords.txt
- Steffens and Nuesser et al. Arduino sketches/sketch_oct04c/libraries/Adafruit-RGB-LCD-Shield-Library-master/license.txt
- Steffens and Nuesser et al. Arduino sketches/sketch_oct04c/libraries/Adafruit-RGB-LCD-Shield-Library-master/README.md
- Steffens and Nuesser et al. Arduino sketches/sketch_oct04c/libraries/ArduinoThread-master/
- Steffens and Nuesser et al. Arduino sketches/sketch_oct04c/libraries/ArduinoThread-master/.gitignore
- Steffens and Nuesser et al. Arduino sketches/sketch_oct04c/libraries/ArduinoThread-master/examples/
- Steffens and Nuesser et al. Arduino sketches/sketch_oct04c/libraries/ArduinoThread-master/examples/ControllerInController/
- Steffens and Nuesser et al. Arduino sketches/sketch_oct04c/libraries/ArduinoThread-master/examples/ControllerInController/ControllerInController.ino
- Steffens and Nuesser et al. Arduino sketches/sketch_oct04c/libraries/ArduinoThread-master/examples/ControllerWithTimer/
- Steffens and Nuesser et al. Arduino sketches/sketch_oct04c/libraries/ArduinoThread-master/examples/ControllerWithTimer/ControllerWithTimer.ino
- Steffens and Nuesser et al. Arduino sketches/sketch_oct04c/libraries/ArduinoThread-master/examples/CustomTimedThread/
- Steffens and Nuesser et al. Arduino sketches/sketch_oct04c/libraries/ArduinoThread-master/examples/CustomTimedThread/CustomTimedThread.ino
- Steffens and Nuesser et al. Arduino sketches/sketch_oct04c/libraries/ArduinoThread-master/examples/SensorThread/
- Steffens and Nuesser et al. Arduino sketches/sketch_oct04c/libraries/ArduinoThread-master/examples/SensorThread/SensorThread.ino
- Steffens and Nuesser et al. Arduino sketches/sketch_oct04c/libraries/ArduinoThread-master/examples/SimpleThread/
- Steffens and Nuesser et al. Arduino sketches/sketch_oct04c/libraries/ArduinoThread-master/examples/SimpleThread/SimpleThread.ino
- Steffens and Nuesser et al. Arduino sketches/sketch_oct04c/libraries/ArduinoThread-master/examples/SimpleThreadController/
- Steffens and Nuesser et al. Arduino sketches/sketch_oct04c/libraries/ArduinoThread-master/examples/SimpleThreadController/SimpleThreadController.ino
- Steffens and Nuesser et al. Arduino sketches/sketch_oct04c/libraries/ArduinoThread-master/images/
- Steffens and Nuesser et al. Arduino sketches/sketch_oct04c/libraries/ArduinoThread-master/images/ArduinoThread.png
- Steffens and Nuesser et al. Arduino sketches/sketch_oct04c/libraries/ArduinoThread-master/README.md
- Steffens and Nuesser et al. Arduino sketches/sketch_oct04c/libraries/ArduinoThread-master/Thread.cpp
- Steffens and Nuesser et al. Arduino sketches/sketch_oct04c/libraries/ArduinoThread-master/Thread.h
- Steffens and Nuesser et al. Arduino sketches/sketch_oct04c/libraries/ArduinoThread-master/ThreadController.cpp
- Steffens and Nuesser et al. Arduino sketches/sketch_oct04c/libraries/ArduinoThread-master/ThreadController.h
- Steffens and Nuesser et al. Arduino sketches/sketch_oct04c/libraries/readme.txt
- Steffens and Nuesser et al. Arduino sketches/sketch_oct04c/libraries/TimerOne/
- Steffens and Nuesser et al. Arduino sketches/sketch_oct04c/libraries/TimerOne/TimerOne.cpp
- Steffens and Nuesser et al. Arduino sketches/sketch_oct04c/libraries/TimerOne/TimerOne.h
- Steffens and Nuesser et al. Arduino sketches/sketch_oct04c/libraries/TimerOne-r11/
- Steffens and Nuesser et al. Arduino sketches/sketch_oct04c/libraries/TimerOne-r11/examples/
- Steffens and Nuesser et al. Arduino sketches/sketch_oct04c/libraries/TimerOne-r11/examples/ISRBlink/
- Steffens and Nuesser et al. Arduino sketches/sketch_oct04c/libraries/TimerOne-r11/examples/ISRBlink/ISRBlink.pde
- Steffens and Nuesser et al. Arduino sketches/sketch_oct04c/libraries/TimerOne-r11/examples/ReadReciver/
- Steffens and Nuesser et al. Arduino sketches/sketch_oct04c/libraries/TimerOne-r11/examples/ReadReciver/.svn/
- Steffens and Nuesser et al. Arduino sketches/sketch_oct04c/libraries/TimerOne-r11/examples/ReadReciver/.svn/all-wcprops
- Steffens and Nuesser et al. Arduino sketches/sketch_oct04c/libraries/TimerOne-r11/examples/ReadReciver/.svn/dir-prop-base
- Steffens and Nuesser et al. Arduino sketches/sketch_oct04c/libraries/TimerOne-r11/examples/ReadReciver/.svn/entries
- Steffens and Nuesser et al. Arduino sketches/sketch_oct04c/libraries/TimerOne-r11/examples/ReadReciver/.svn/text-base/
- Steffens and Nuesser et al. Arduino sketches/sketch_oct04c/libraries/TimerOne-r11/examples/ReadReciver/.svn/text-base/ReadReciver.pde.svn-base
- Steffens and Nuesser et al. Arduino sketches/sketch_oct04c/libraries/TimerOne-r11/examples/ReadReciver/ReadReciver.pde
- Steffens and Nuesser et al. Arduino sketches/sketch_oct04c/libraries/TimerOne-r11/keywords.txt
- Steffens and Nuesser et al. Arduino sketches/sketch_oct04c/libraries/TimerOne-r11/TimerOne.cpp
- Steffens and Nuesser et al. Arduino sketches/sketch_oct04c/libraries/TimerOne-r11/TimerOne.h
- Steffens and Nuesser et al. Arduino sketches/sketch_oct04c/sketch_oct04c.ino
