# Supplementary material for: A versatile and low-cost open source pipetting robot for automation of toxicological and ecotoxicological bioassays
Source: PLoS One. 2017 Jun 16;12(6):e0179636. doi: 10.1371/journal.pone.0179636 (PMC5473567; doi:10.1371/journal.pone.0179636)
Supplement: S2 File — (ZIP) [file pone.0179636.s002.zip › Steffens and Nuesser et al. Arduino sketches/sketch_oct04c/libraries/Adafruit_Motor_Shield_V2_Library-master/Adafruit_MotorShield.h]

/******************************************************************
 This is the library for the Adafruit Motor Shield V2 for Arduino. 
 It supports DC motors & Stepper motors with microstepping as well
 as stacking-support. It is *not* compatible with the V1 library!

 It will only work with https://www.adafruit.com/products/1483
 
 Adafruit invests time and resources providing this open
 source code, please support Adafruit and open-source hardware
 by purchasing products from Adafruit!
 
 Written by Limor Fried/Ladyada for Adafruit Industries.
 BSD license, check license.txt for more information.
 All text above must be included in any redistribution.
 ******************************************************************/

#ifndef _Adafruit_MotorShield_h_
#define _Adafruit_MotorShield_h_

#include <inttypes.h>
#include <Wire.h>
#include "utility/Adafruit_PWMServoDriver.h"

//#define MOTORDEBUG

#define MICROSTEPS 16         // 8 or 16

#define MOTOR1_A 2
#define MOTOR1_B 3
#define MOTOR2_A 1
#define MOTOR2_B 4
#define MOTOR4_A 0
#define MOTOR4_B 6
#define MOTOR3_A 5
#define MOTOR3_B 7

#define FORWARD 1
#define BACKWARD 2
#define BRAKE 3
#define RELEASE 4

#define SINGLE 1
#define DOUBLE 2
#define INTERLEAVE 3
#define MICROSTEP 4

class Adafruit_MotorShield;

class Adafruit_DCMotor
{
 public:
  Adafruit_DCMotor(void);
  friend class Adafruit_MotorShield;
  void run(uint8_t);
  void setSpeed(uint8_t);
  
 private:
  uint8_t PWMpin, IN1pin, IN2pin;
  Adafruit_MotorShield *MC;
  uint8_t motornum;
};

class Adafruit_StepperMotor {
 public:
  Adafruit_StepperMotor(void);
  friend class Adafruit_MotorShield;

  void step(uint16_t steps, uint8_t dir,  uint8_t style = SINGLE);
  void setSpeed(uint16_t);
  uint8_t onestep(uint8_t dir, uint8_t style);
  void release(void);
  uint32_t usperstep, steppingcounter;

 private:
  uint8_t PWMApin, AIN1pin, AIN2pin;
  uint8_t PWMBpin, BIN1pin, BIN2pin;
  uint16_t revsteps; // # steps per revolution
  uint8_t currentstep;
  Adafruit_MotorShield *MC;
  uint8_t steppernum;
};

class Adafruit_MotorShield
{
  public:
    Adafruit_MotorShield(uint8_t addr = 0x60);
    friend class Adafruit_DCMotor;
    void begin(uint16_t freq = 1600);

    void setPWM(uint8_t pin, uint16_t val);
    void setPin(uint8_t pin, boolean val);
    Adafruit_DCMotor *getMotor(uint8_t n);
    Adafruit_StepperMotor *getStepper(uint16_t steps, uint8_t n);
 private:
    uint8_t _addr;
    uint16_t _freq;
    Adafruit_DCMotor dcmotors[4];
    Adafruit_StepperMotor steppers[2];
    Adafruit_PWMServoDriver _pwm;
};

#endif
