# Supplementary material for: A versatile and low-cost open source pipetting robot for automation of toxicological and ecotoxicological bioassays
Source: PLoS One. 2017 Jun 16;12(6):e0179636. doi: 10.1371/journal.pone.0179636 (PMC5473567; doi:10.1371/journal.pone.0179636)
Supplement: S2 File — (ZIP) [file pone.0179636.s002.zip › Steffens and Nuesser et al. Arduino sketches/sketch_oct04c/libraries/Adafruit_Motor_Shield_V2_Library-master/examples/Accel_ConstantSpeed/Accel_ConstantSpeed.ino]

// ConstantSpeed.pde
// -*- mode: C++ -*-
//
// Shows how to run AccelStepper in the simplest,
// fixed speed mode with no accelerations
// Requires the Adafruit_Motorshield v2 library 
//   https://github.com/adafruit/Adafruit_Motor_Shield_V2_Library
// And AccelStepper with AFMotor support 
//   https://github.com/adafruit/AccelStepper

// This tutorial is for Adafruit Motorshield v2 only!
// Will not work with v1 shields

#include <AccelStepper.h>
#include <Wire.h>
#include <Adafruit_MotorShield.h>
#include "utility/Adafruit_PWMServoDriver.h"

// Create the motor shield object with the default I2C address
Adafruit_MotorShield AFMS = Adafruit_MotorShield(); 
// Or, create it with a different I2C address (say for stacking)
// Adafruit_MotorShield AFMS = Adafruit_MotorShield(0x61); 

// Connect a stepper motor with 200 steps per revolution (1.8 degree)
// to motor port #2 (M3 and M4)
Adafruit_StepperMotor *myStepper1 = AFMS.getStepper(200, 2);

// you can change these to DOUBLE or INTERLEAVE or MICROSTEP!
void forwardstep1() {  
  myStepper1->onestep(FORWARD, SINGLE);
}
void backwardstep1() {  
  myStepper1->onestep(BACKWARD, SINGLE);
}

AccelStepper Astepper1(forwardstep1, backwardstep1); // use functions to step

void setup()
{  
   Serial.begin(9600);           // set up Serial library at 9600 bps
   Serial.println("Stepper test!");
  
  AFMS.begin();  // create with the default frequency 1.6KHz
  //AFMS.begin(1000);  // OR with a different frequency, say 1KHz

  Astepper1.setSpeed(50);	
}

void loop()
{  
   Astepper1.runSpeed();
}
