# Supplementary material for: A versatile and low-cost open source pipetting robot for automation of toxicological and ecotoxicological bioassays
Source: PLoS One. 2017 Jun 16;12(6):e0179636. doi: 10.1371/journal.pone.0179636 (PMC5473567; doi:10.1371/journal.pone.0179636)
Supplement: S2 File — (ZIP) [file pone.0179636.s002.zip › Steffens and Nuesser et al. Arduino sketches/sketch_oct04c/libraries/Adafruit_Motor_Shield_V2_Library-master/examples/Accel_MultiStepper/Accel_MultiStepper.ino]

// Shows how to run three Steppers at once with varying speeds
//
// Requires the Adafruit_Motorshield v2 library 
//   https://github.com/adafruit/Adafruit_Motor_Shield_V2_Library
// And AccelStepper with AFMotor support 
//   https://github.com/adafruit/AccelStepper

// This tutorial is for Adafruit Motorshield v2 only!
// Will not work with v1 shields

#include <AccelStepper.h>
#include <Wire.h>
#include <Adafruit_MotorShield.h>
#include "utility/Adafruit_PWMServoDriver.h"

Adafruit_MotorShield AFMSbot(0x61); // Rightmost jumper closed
Adafruit_MotorShield AFMStop(0x60); // Default address, no jumpers

// Connect two steppers with 200 steps per revolution (1.8 degree)
// to the top shield
Adafruit_StepperMotor *myStepper1 = AFMStop.getStepper(200, 1);
Adafruit_StepperMotor *myStepper2 = AFMStop.getStepper(200, 2);

// Connect one stepper with 200 steps per revolution (1.8 degree)
// to the bottom shield
Adafruit_StepperMotor *myStepper3 = AFMSbot.getStepper(200, 2);

// you can change these to DOUBLE or INTERLEAVE or MICROSTEP!
// wrappers for the first motor!
void forwardstep1() {  
  myStepper1->onestep(FORWARD, SINGLE);
}
void backwardstep1() {  
  myStepper1->onestep(BACKWARD, SINGLE);
}
// wrappers for the second motor!
void forwardstep2() {  
  myStepper2->onestep(FORWARD, DOUBLE);
}
void backwardstep2() {  
  myStepper2->onestep(BACKWARD, DOUBLE);
}
// wrappers for the third motor!
void forwardstep3() {  
  myStepper3->onestep(FORWARD, INTERLEAVE);
}
void backwardstep3() {  
  myStepper3->onestep(BACKWARD, INTERLEAVE);
}

// Now we'll wrap the 3 steppers in an AccelStepper object
AccelStepper stepper1(forwardstep1, backwardstep1);
AccelStepper stepper2(forwardstep2, backwardstep2);
AccelStepper stepper3(forwardstep3, backwardstep3);

void setup()
{  
  AFMSbot.begin(); // Start the bottom shield
  AFMStop.begin(); // Start the top shield
   
  stepper1.setMaxSpeed(100.0);
  stepper1.setAcceleration(100.0);
  stepper1.moveTo(24);
    
  stepper2.setMaxSpeed(200.0);
  stepper2.setAcceleration(100.0);
  stepper2.moveTo(50000);

  stepper3.setMaxSpeed(300.0);
  stepper3.setAcceleration(100.0);
  stepper3.moveTo(1000000);
}

void loop()
{
    // Change direction at the limits
    if (stepper1.distanceToGo() == 0)
	stepper1.moveTo(-stepper1.currentPosition());

    if (stepper2.distanceToGo() == 0)
	stepper2.moveTo(-stepper2.currentPosition());

    if (stepper3.distanceToGo() == 0)
	stepper3.moveTo(-stepper3.currentPosition());

    stepper1.run();
    stepper2.run();
    stepper3.run();
}
