# Supplementary material for: A versatile and low-cost open source pipetting robot for automation of toxicological and ecotoxicological bioassays
Source: PLoS One. 2017 Jun 16;12(6):e0179636. doi: 10.1371/journal.pone.0179636 (PMC5473567; doi:10.1371/journal.pone.0179636)
Supplement: S2 File — (ZIP) [file pone.0179636.s002.zip › Steffens and Nuesser et al. Arduino sketches/sketch_oct04c/libraries/Adafruit_Motor_Shield_V2_Library-master/examples/MotorParty/MotorParty.ino]

/* 
This is a test sketch for the Adafruit assembled Motor Shield for Arduino v2
It won't work with v1.x motor shields! Only for the v2's with built in PWM
control

For use with the Adafruit Motor Shield v2 
---->	http://www.adafruit.com/products/1438

This sketch creates a fun motor party on your desk *whiirrr*
Connect a unipolar/bipolar stepper to M3/M4
Connect a DC motor to M1
Connect a hobby servo to SERVO1
*/

#include <Wire.h>
#include <Adafruit_MotorShield.h>
#include "utility/Adafruit_PWMServoDriver.h"
#include <Servo.h> 

// Create the motor shield object with the default I2C address
Adafruit_MotorShield AFMS = Adafruit_MotorShield(); 
// Or, create it with a different I2C address (say for stacking)
// Adafruit_MotorShield AFMS = Adafruit_MotorShield(0x61); 

// Connect a stepper motor with 200 steps per revolution (1.8 degree)
// to motor port #2 (M3 and M4)
Adafruit_StepperMotor *myStepper = AFMS.getStepper(200, 2);
// And connect a DC motor to port M1
Adafruit_DCMotor *myMotor = AFMS.getMotor(1);

// We'll also test out the built in Arduino Servo library
Servo servo1;


void setup() {
  Serial.begin(9600);           // set up Serial library at 9600 bps
  Serial.println("MMMMotor party!");

  AFMS.begin();  // create with the default frequency 1.6KHz
  //AFMS.begin(1000);  // OR with a different frequency, say 1KHz
  
  // Attach a servo to pin #10
  servo1.attach(10);
   
  // turn on motor M1
  myMotor->setSpeed(200);
  myMotor->run(RELEASE);
  
  // setup the stepper
  myStepper->setSpeed(10);  // 10 rpm   
}

int i;
void loop() {
  myMotor->run(FORWARD);
  for (i=0; i<255; i++) {
    servo1.write(map(i, 0, 255, 0, 180));
    myMotor->setSpeed(i);  
    myStepper->step(1, FORWARD, INTERLEAVE);
    delay(3);
 }
 
 for (i=255; i!=0; i--) {
    servo1.write(map(i, 0, 255, 0, 180));
    myMotor->setSpeed(i);  
    myStepper->step(1, BACKWARD, INTERLEAVE);
    delay(3);
 }
 
  myMotor->run(BACKWARD);
  for (i=0; i<255; i++) {
    servo1.write(map(i, 0, 255, 0, 180));
    myMotor->setSpeed(i);  
    myStepper->step(1, FORWARD, DOUBLE);
    delay(3);
 }
 
  for (i=255; i!=0; i--) {
    servo1.write(map(i, 0, 255, 0, 180));
    myMotor->setSpeed(i);  
    myStepper->step(1, BACKWARD, DOUBLE);
    delay(3);
 }
}
