# Supplementary material for: A versatile and low-cost open source pipetting robot for automation of toxicological and ecotoxicological bioassays
Source: PLoS One. 2017 Jun 16;12(6):e0179636. doi: 10.1371/journal.pone.0179636 (PMC5473567; doi:10.1371/journal.pone.0179636)
Supplement: S2 File — (ZIP) [file pone.0179636.s002.zip › Steffens and Nuesser et al. Arduino sketches/sketch_oct04c/libraries/Adafruit_Motor_Shield_V2_Library-master/keywords.txt]

#######################################
# Syntax Coloring Map for AFMotor
#######################################

#######################################
# Datatypes (KEYWORD1)
#######################################

Adafruit_MotorShield	KEYWORD1
Adafruit_DCMotor	KEYWORD1
Adafruit_StepperMotor	KEYWORD1

#######################################
# Methods and Functions (KEYWORD2)
#######################################

enable	KEYWORD2
run	KEYWORD2
setSpeed	KEYWORD2
step	KEYWORD2
onestep	KEYWORD2
release	KEYWORD2
getMotor	KEYWORD2
getStepper	KEYWORD2
setPin		KEYWORD2
setPWM		KEYWORD2

#######################################
# Constants (LITERAL1)
#######################################

MICROSTEPPING	LITERAL1
FORWARD	LITERAL1
BACKWARD	LITERAL1
BRAKE	LITERAL1
RELEASE	LITERAL1
SINGLE	LITERAL1
DOUBLE	LITERAL1
INTERLEAVE	LITERAL1
MICROSTEP	LITERAL1
