# Supplementary material for: A versatile and low-cost open source pipetting robot for automation of toxicological and ecotoxicological bioassays
Source: PLoS One. 2017 Jun 16;12(6):e0179636. doi: 10.1371/journal.pone.0179636 (PMC5473567; doi:10.1371/journal.pone.0179636)
Supplement: S2 File — (ZIP) [file pone.0179636.s002.zip › Steffens and Nuesser et al. Arduino sketches/sketch_oct04c/libraries/ArduinoThread-master/examples/SimpleThread/SimpleThread.ino]

#include <Thread.h>
int ledPin = 13;

//My simple Thread
Thread myThread = Thread();

// callback for myThread
void niceCallback(){
	static bool ledStatus = false;
	ledStatus = !ledStatus;

	digitalWrite(ledPin, ledStatus);

	Serial.print("COOL! I'm running on: ");
	Serial.println(millis());
}

void setup(){
	Serial.begin(9600);

	pinMode(ledPin, OUTPUT);

	myThread.onRun(niceCallback);
	myThread.setInterval(500);
}

void loop(){
	// checks if thread should run
	if(myThread.shouldRun())
		myThread.run();

	// Other code...
	int x = 0;
	x = 1 + 2;
}
