# Supplementary material for: A versatile and low-cost open source pipetting robot for automation of toxicological and ecotoxicological bioassays
Source: PLoS One. 2017 Jun 16;12(6):e0179636. doi: 10.1371/journal.pone.0179636 (PMC5473567; doi:10.1371/journal.pone.0179636)
Supplement: S2 File — (ZIP) [file pone.0179636.s002.zip › Steffens and Nuesser et al. Arduino sketches/sketch_oct04c/libraries/ArduinoThread-master/Thread.cpp]

#include "Thread.h"

Thread::Thread(void (*callback)(void), long _interval){
	enabled = true;
	onRun(callback);
	_cached_next_run = 0;
	last_run = 0;

	ThreadID = (int)this;
	#ifdef USE_THREAD_NAMES
		ThreadName = "Thread ";
		ThreadName = ThreadName + ThreadID;
	#endif

	setInterval(_interval);
};

void Thread::runned(long time){
	// If less than 0, than get current ticks
	if(time < 0)
		time = millis();

	// Saves last_run
	last_run = time;

	// Cache next run
	_cached_next_run = last_run + interval;
}

void Thread::setInterval(long _interval){
	// Filter intervals less than 0
	interval = (_interval < 0? 0: _interval);

	// Cache the next run based on the last_run
	_cached_next_run = last_run + interval;
}

bool Thread::shouldRun(long time){
	// If less than 0, than get current ticks
	if(time < 0)
		time = millis();

	// Exceeded the time limit, AND is enabled? Then should run...
	return ((time >= _cached_next_run) && enabled);
}

void Thread::onRun(void (*callback)(void)){
	_onRun = callback;
}

void Thread::run(){
	if(_onRun != NULL)
		_onRun();

	// Update last_run and _cached_next_run
	runned();
}
