# Supplementary material for: A versatile and low-cost open source pipetting robot for automation of toxicological and ecotoxicological bioassays
Source: PLoS One. 2017 Jun 16;12(6):e0179636. doi: 10.1371/journal.pone.0179636 (PMC5473567; doi:10.1371/journal.pone.0179636)
Supplement: S2 File — (ZIP) [file pone.0179636.s002.zip › Steffens and Nuesser et al. Arduino sketches/sketch_oct04c/libraries/ArduinoThread-master/Thread.h]

/*
 	Thread.h - An runnable object

	Thread is responsable for holding the "action" for something,
	also, it responds if it "should" or "should not" run, based on
	the current time;

	For instructions, go to https://github.com/ivanseidel/ArduinoThread

	Created by Ivan Seidel Gomes, March, 2013.
	Released into the public domain.
*/

#ifndef Thread_h
#define Thread_h

#include <Arduino.h>
#include <inttypes.h>

/*
	Uncomment this line to enable ThreadName Strings.

	It might be usefull if you are loging thread with Serial,
	or displaying a list of threads...
*/
// #define USE_THREAD_NAMES	1

class Thread{
protected:
	// Desired interval between runs
	long interval;

	// Last runned time in Ms
	long last_run;

	// Scheduled run in Ms (MUST BE CACHED)	
	long _cached_next_run;

	/*
		IMPORTANT! Run after all calls to run()
		Updates last_run and cache next run.
		NOTE: This MUST be called if extending
		this class and implementing run() method
	*/
	void runned(long time=-1);	

	// Callback for run() if not implemented
	void (*_onRun)(void);		

public:

	// If the current Thread is enabled or not
	bool enabled;

	// ID of the Thread (initialized from memory adr.)
	int ThreadID;

	#ifdef USE_THREAD_NAMES
		// Thread Name (used for better UI).
		String ThreadName;			
	#endif

	Thread(void (*callback)(void) = NULL, long _interval = 0);

	// Set the desired interval for calls, and update _cached_next_run
	virtual void setInterval(long _interval);

	// Return if the Thread should be runned or not
	virtual bool shouldRun(long time = -1);

	// Callback set
	void onRun(void (*callback)(void));

	// Runs Thread
	virtual void run();
};

#endif
