# Supplementary material for: A versatile and low-cost open source pipetting robot for automation of toxicological and ecotoxicological bioassays
Source: PLoS One. 2017 Jun 16;12(6):e0179636. doi: 10.1371/journal.pone.0179636 (PMC5473567; doi:10.1371/journal.pone.0179636)
Supplement: S2 File — (ZIP) [file pone.0179636.s002.zip › Steffens and Nuesser et al. Arduino sketches/sketch_oct04c/libraries/ArduinoThread-master/ThreadController.h]

/*
 	ThreadController.h - Controlls a list of Threads with different timings

	Basicaly, what it does is to keep track of current Threads and run when
	necessary.

	ThreadController is an extended class of Thread, because of that,
	it allows you to add a ThreadController inside another ThreadController...

	For instructions, go to https://github.com/ivanseidel/ArduinoThread

	Created by Ivan Seidel Gomes, March, 2013.
	Released into the public domain.
*/

#ifndef ThreadController_h
#define ThreadController_h

#include "Thread.h"
#include "inttypes.h"

#define MAX_THREADS		15

class ThreadController: public Thread{
protected:
	Thread* thread[MAX_THREADS];
	int cached_size;
public:
	ThreadController(long _interval = 0);

	// run() Method is overrided
	void run();

	// Adds a thread in the first available slot (remove first)
	// Returns if the Thread could be added or not
	bool add(Thread* _thread);

	// remove the thread (given the Thread* or ThreadID)
	void remove(int _id);
	void remove(Thread* _thread);

	// Removes all threads
	void clear();

	// Return the quantity of Threads
	int size(bool cached = true);

	// Return the I Thread on the array
	// Returns NULL if none found
	Thread* get(int index);
};

#endif
