# Supplementary material for: A versatile and low-cost open source pipetting robot for automation of toxicological and ecotoxicological bioassays
Source: PLoS One. 2017 Jun 16;12(6):e0179636. doi: 10.1371/journal.pone.0179636 (PMC5473567; doi:10.1371/journal.pone.0179636)
Supplement: S2 File — (ZIP) [file pone.0179636.s002.zip › Steffens and Nuesser et al. Arduino sketches/sketch_oct04c/libraries/TimerOne/TimerOne.h]

/*
 *  Interrupt and PWM utilities for 16 bit Timer1 on ATmega168/328
 *  Original code by Jesse Tane for http://labs.ideo.com August 2008
 *  Modified March 2009 by Jérôme Despatis and Jesse Tane for ATmega328 support
 *  Modified June 2009 by Michael Polli and Jesse Tane to fix a bug in setPeriod() which caused the timer to stop
 *
 *  This is free software. You can redistribute it and/or modify it under
 *  the terms of Creative Commons Attribution 3.0 United States License. 
 *  To view a copy of this license, visit http://creativecommons.org/licenses/by/3.0/us/ 
 *  or send a letter to Creative Commons, 171 Second Street, Suite 300, San Francisco, California, 94105, USA.
 *
 */

#include <avr/io.h>
#include <avr/interrupt.h>

#define RESOLUTION 65536    // Timer1 is 16 bit

class TimerOne
{
  public:
  
    // properties
    unsigned int pwmPeriod;
    unsigned char clockSelectBits;

    // methods
    void initialize(long microseconds=1000000);
    void start();
    void stop();
    void restart();
    void pwm(char pin, int duty, long microseconds=-1);
    void disablePwm(char pin);
    void attachInterrupt(void (*isr)(), long microseconds=-1);
    void detachInterrupt();
    void setPeriod(long microseconds);
    void setPwmDuty(char pin, int duty);
    void (*isrCallback)();
};

extern TimerOne Timer1;
