# Supplementary material for: A versatile and low-cost open source pipetting robot for automation of toxicological and ecotoxicological bioassays
Source: PLoS One. 2017 Jun 16;12(6):e0179636. doi: 10.1371/journal.pone.0179636 (PMC5473567; doi:10.1371/journal.pone.0179636)
Supplement: S2 File — (ZIP) [file pone.0179636.s002.zip › Steffens and Nuesser et al. Arduino sketches/sketch_oct04c/libraries/TimerOne-r11/examples/ISRBlink/ISRBlink.pde]

#include <TimerOne.h>
 
void setup() 
{
  // Initialize the digital pin as an output.
  // Pin 13 has an LED connected on most Arduino boards
  pinMode(13, OUTPUT);    
  
  Timer1.initialize(100000); // set a timer of length 100000 microseconds (or 0.1 sec - or 10Hz => the led will blink 5 times, 5 cycles of on-and-off, per second)
  Timer1.attachInterrupt( timerIsr ); // attach the service routine here
}
 
void loop()
{
  // Main code loop
  // TODO: Put your regular (non-ISR) logic here
}
 
/// --------------------------
/// Custom ISR Timer Routine
/// --------------------------
void timerIsr()
{
    // Toggle LED
    digitalWrite( 13, digitalRead( 13 ) ^ 1 );
}
