# Supplementary material for: A versatile and low-cost open source pipetting robot for automation of toxicological and ecotoxicological bioassays
Source: PLoS One. 2017 Jun 16;12(6):e0179636. doi: 10.1371/journal.pone.0179636 (PMC5473567; doi:10.1371/journal.pone.0179636)
Supplement: S2 File — (ZIP) [file pone.0179636.s002.zip › Steffens and Nuesser et al. Arduino sketches/sketch_oct04c/libraries/TimerOne-r11/keywords.txt]

#######################################
# Syntax Coloring Map For TimerOne
#######################################

#######################################
# Datatypes (KEYWORD1)
#######################################

TimerOne                       KEYWORD1

#######################################
# Methods and Functions (KEYWORD2)
#######################################

initialize                     KEYWORD2
start                          KEYWORD2
stop                           KEYWORD2
restart                        KEYWORD2
resume                         KEYWORD2
read                           KEYWORD2
pwm                            KEYWORD2
disablePwm                     KEYWORD2
attachInterrupt                KEYWORD2
detachInterrupt                KEYWORD2
setPeriod                      KEYWORD2
setPwmDuty                     KEYWORD2

#######################################
# Constants (LITERAL1)
#######################################
